# Supplementary material for: Quality variation and biosynthesis of anti-inflammatory compounds for Capparis spinosa based on the metabolome and transcriptome analysis
Source: Front Plant Sci. 2023 Jul 17;14:1224073. doi: 10.3389/fpls.2023.1224073 (PMC10388242; doi:10.3389/fpls.2023.1224073)
Supplement: Supplementary file 1 [file DataSheet_1.xlsx]

## Sheet: Table S1
Table S3. Standardized data in positive ion modes
id	MS2 name	MS2 score	rt	mz	KLMY_1	KLMY_2	KLMY_3	KLMY_4	KLMY_5	KLMY_6	Mean A	TLF_1	TLF_2	TLF_3	TLF_4	TLF_5	TLF_6	Mean B	YL_1	YL_2	YL_3	YL_4	YL_5	YL_6	Mean C	QC1	QC2	QC3	QC4	QC5	Mean QC
1	Stachydrine	1	144.101	0.66	44.2457	48.1677	52.2416	48.7542	53.1827	47.9105	49.0837	43.8438	49.3797	46.2863	45.4466	44.7867	48.9874	46.4551	53.6477	55.7735	56.9155	60.8458	56.9829	54.1273	56.3821	42.7564	44.7814	42.9678	44.9854	54.1197	45.9221
2	(Z)-6-Octadecenoic acid	1	265.252	16.8	9.68639	9.52183	10.4085	9.61192	11.6381	9.40456	10.0452	8.53443	7.87256	8.6002	7.75812	8.83283	9.74588	8.55734	10.9866	11.1105	11.3297	12.5467	10.7284	10.1324	11.139	9.13614	9.56651	7.67758	8.09164	8.81427	8.65723
3	L-Arginine	1	175.119	0.57	0.348905	0.403474	0.419985	0.385552	0.454108	0.423807	0.405972	0.323135	0.33249	0.291714	0.29111	0.329094	0.345021	0.318761	0.427566	0.37142	0.429273	0.403749	0.461344	0.420471	0.41897	0.309178	0.278961	0.287413	0.253326	0.334687	0.292713
4	Pinolenic acid	1	279.231	14.86	16.6518	17.3091	21.1555	17.7227	18.8829	15.6751	17.8995	15.9964	14.9743	15.8965	15.5902	18.3846	17.94	16.4637	19.5131	17.9511	17.5958	18.575	17.9291	14.5176	17.6803	16.3101	17.9518	15.4952	14.7797	17.5217	16.4117
5	trans-Cinnamic acid	1	166.085	1.54	2.76316	2.73835	3.02832	2.90452	3.20431	2.67227	2.88515	2.39121	2.45975	2.3053	2.33025	2.19339	2.47662	2.35942	3.79904	3.67505	3.81437	3.77929	3.90853	3.39753	3.72897	2.69221	2.91494	2.70847	2.96933	3.35332	2.92766
6	3-Indoleacrylic acid	1	188.07	2.32	3.57533	4.06361	3.87334	3.70881	4.14395	3.71328	3.84639	3.70134	3.77964	3.91748	3.74358	3.75727	4.30847	3.86796	4.06977	3.31513	3.68488	3.62347	4.0135	3.63963	3.7244	3.64734	3.68676	3.36508	3.45599	3.87322	3.60568
7	Monolinolenin (9c,12c,15c)	1	353.268	14	5.02682	4.34742	5.79328	5.07761	5.05165	4.55643	4.97554	4.32657	5.4012	4.52391	3.97612	3.99751	4.79972	4.50417	6.19563	6.16555	7.40638	5.97916	7.46577	5.85406	6.51109	5.53414	5.55442	5.28253	4.95518	6.07631	5.48052
8	.beta.-Sitosterol	1	397.381	18.84	0.456931	0.434707	0.455274	0.458057	0.506825	0.45079	0.460431	0.58223	0.458852	0.352971	0.374642	0.438866	0.454586	0.443691	0.699722	0.550168	0.523946	0.664579	0.521235	0.464466	0.570686	0.418302	0.467053	0.366222	0.402292	0.453312	0.421436
9	9E,11E-Octadecadienoic acid	1	263.236	15.76	11.3317	10.4683	11.6237	10.4748	12.8485	11.2138	11.3268	7.43834	7.81401	7.99408	7.95648	7.85963	8.83687	7.98324	13.7328	13.2988	14.7115	14.9634	13.6168	12.5318	13.8092	11.1773	10.6966	9.67277	10.5537	9.98089	10.4163
10	13-Keto-9Z,11E-octadecadienoic acid	1	295.226	12.87	8.25743	8.70176	9.36785	8.9856	9.66538	7.95151	8.82159	8.23827	8.45219	7.61664	7.81225	7.5256	8.02647	7.94524	7.5561	7.28549	6.96467	7.07394	7.35627	5.90862	7.02418	8.49926	8.32609	8.36397	8.04406	9.19665	8.486
11	Phytosphingosine	1	318.3	11.5	1.86508	1.78616	2.0947	1.79365	1.79209	1.64134	1.82883	2.44844	1.63351	1.55073	1.32806	1.42651	1.74235	1.68827	1.9628	1.8338	1.7741	2.37074	1.81092	1.62922	1.89693	1.24328	1.1246	0.9619	1.16241	1.36157	1.17075
12	.alpha.-Linolenoyl ethanolamide	1	322.273	13.01	0.207742	0.25284	0.280181	0.236752	0.231044	0.229574	0.239689	0.288374	0.293883	0.277375	0.223045	0.284596	0.300933	0.278035	0.243464	0.211763	0.211839	0.212836	0.244745	0.242035	0.22778	0.261819	0.249425	0.259791	0.271736	0.276972	0.263949
13	Quinolin-5-ol	1	146.06	2.32	0.0639029	0.0661701	0.0681633	0.0606921	0.0743988	0.0625632	0.0659817	0.0728756	0.0794037	0.0540872	0.0603377	0.0661909	0.0773825	0.0683796	0.0532853	0.0564187	0.0572128	0.0536248	0.0598545	0.0533204	0.0556194	0.0574031	0.0608351	0.0522535	0.0577762	0.0624754	0.0581487
14	N-Oleoylglycine	1	340.284	15.15	0.563677	0.48692	0.58166	0.523054	0.609789	0.5606	0.554283	1.03674	0.773295	0.713406	0.680227	0.850277	0.862337	0.819381	0.843691	0.773992	0.892403	0.957275	0.732307	0.717712	0.819563	0.609646	0.616584	0.565879	0.59372	0.629993	0.603164
15	9(10)-Epoxy-12Z-octadecenoic acid	1	279.231	12.45	7.35754	7.64292	8.8703	8.28171	8.61281	7.01346	7.96312	4.95749	4.88474	4.60309	4.8467	4.29505	4.8774	4.74408	9.65612	9.43928	9.31867	9.25889	9.91423	8.32209	9.31821	7.40227	7.31458	7.31254	7.67897	8.20073	7.58182
16	Oleoyl ethylamide	1	310.31	16.46	1.9157	1.87046	2.21956	2.04518	2.08805	1.96531	2.01738	1.42074	0.999132	1.19894	1.24194	1.29382	1.12952	1.21401	1.76119	1.67014	1.82912	1.60138	1.74679	1.53584	1.69074	1.76068	1.85468	1.7013	1.67123	1.8993	1.77744
17	Corchoionoside C	1	387.203	3.75	0.0300387	0.0210441	0.0252806	0.0295538	0.0262903	0.0247091	0.0261528	0.0215312	0.0228668	0.028995	0.0192006	0.023949	0.0216975	0.02304	0.0432432	0.053957	0.0489071	0.0489074	0.0472847	0.0445492	0.0478081	0.0290228	0.0273398	0.0260696	0.0331607	0.0346803	0.0300546
18	1-Palmitoyl-sn-glycero-3-phosphocholine	1	496.338	12.87	7.02038	5.75084	7.14601	7.02415	7.77117	6.76795	6.91342	6.99827	5.94044	5.23883	4.38143	6.20461	6.34921	5.85213	5.40314	5.24397	5.45066	5.89704	4.72329	3.84221	5.09339	4.08037	4.2303	4.14005	4.25423	4.47616	4.23622
19	1-Stearoyl-2-hydroxy-sn-glycero-3-phosphocholine	1	524.369	14.38	1.25787	1.0769	1.21538	1.36271	1.29653	1.06482	1.21237	1.71965	1.09664	0.944841	0.72988	0.995708	1.18312	1.11164	1.1891	0.957826	1.01153	1.34825	0.992994	0.826793	1.05442	0.713185	0.824716	0.705413	0.69674	0.739466	0.735904
20	Linoleoyl ethanolamide	1	324.289	13.93	1.30211	1.18643	1.46838	1.35163	1.40016	1.12657	1.30588	1.35816	1.16035	1.10112	1.05892	1.19334	1.15839	1.17171	0.938711	0.867521	0.855742	0.857379	0.935117	0.789483	0.873992	1.13504	1.16549	1.14807	1.16904	1.27945	1.17942
21	Ricinoleic acid methyl ester	1	335.256	15.13	0.0266837	0.036793	0.0305317	0.0301359	0.0348037	0.0332459	0.0320323	0.0209498	0.0214539	0.0287489	0.0292438	0.0299673	0.0274037	0.0262946	0.0693419	0.067168	0.0656584	0.060645	0.0585965	0.0546188	0.0626714	0.0438667	0.0426386	0.0413231	0.0373573	0.0427114	0.0415794
22	(+)-Abscisic acid	1	247.132	7.12	0.0586295	0.0656203	0.0716825	0.0808757	0.0847884	0.0633975	0.0708323	0.0634796	0.0842564	0.0775483	0.0692059	0.0777789	0.0830566	0.0758876	0.0443014	0.0455007	0.0509038	0.0491838	0.0439478	0.0516931	0.0475884	0.0588893	0.0635042	0.0539782	0.062891	0.071321	0.0621168
23	1-Oleoyl-sn-glycero-3-phosphoethanolamine	1	480.307	13.14	0.65373	0.533634	0.744083	0.699087	0.811895	0.73768	0.696685	0.708503	0.61319	0.559341	0.577769	0.631626	0.691354	0.630297	0.487111	0.425143	0.542815	0.526363	0.404746	0.335811	0.453665	0.477866	0.469305	0.413951	0.47722	0.494199	0.466508
24	Monoolein	1	357.299	16.07	6.52123	6.44872	7.2709	6.91474	7.17223	6.80948	6.85622	5.67942	5.2168	4.81382	4.75777	5.08325	5.3238	5.14581	14.6622	13.2716	13.613	15.1147	12.6382	12.0492	13.5582	8.31677	8.02896	7.73767	8.41239	8.79617	8.25839
25	Rutin	1	611.16	5.16	3.30924	3.94917	4.56628	3.99685	4.70081	4.22492	4.12455	4.73506	5.30293	5.1171	5.5823	5.50783	5.30291	5.25802	2.89282	3.14405	3.10836	3.13014	2.91193	2.93714	3.02074	3.95663	3.41509	4.41203	4.00844	4.30555	4.01955
26	Methyl .gamma.-linolenate	1	293.247	16.78	0.345854	0.220899	0.236746	0.243734	0.362843	0.280377	0.281742	0.240511	0.331265	0.345667	0.363849	0.393552	0.425856	0.350117	0.800778	0.775912	0.830547	0.675613	0.760577	0.713425	0.759475	0.522635	0.544903	0.524061	0.558779	0.570488	0.544173
27	9-Oxo-11-(3-pentyl-2-oxiranyl)-10E-undecenoic acid	1	311.221	11.61	0.0237869	0.0292025	0.0425496	0.03406	0.0330307	0.0274665	0.0316827	0.0151351	0.0173615	0.0150942	0.013001	0.0136597	0.0115165	0.0142947	0.0394033	0.0381673	0.0429624	0.0413079	0.0437773	0.0359436	0.0402603	0.0328395	0.0445692	0.0251391	0.0311437	0.0374649	0.0342313
28	1-Monolinoleoyl-rac-glycerol	1	377.265	14.97	9.60761	9.95881	9.99435	10.4635	10.5239	8.85741	9.90093	5.83302	5.77913	5.93909	5.62097	5.86738	6.25975	5.88322	19.8758	17.5171	19.3791	18.584	17.9751	15.7292	18.1767	12.2462	12.4351	11.2623	11.4972	14.6228	12.4127
29	Azelaic acid	1	211.094	6.24	0.100872	0.114837	0.121499	0.102097	0.146746	0.094549	0.113433	0.0665999	0.0460515	0.0498312	0.0557717	0.0524933	0.0509906	0.053623	0.157648	0.181695	0.177669	0.169366	0.170758	0.148121	0.167543	0.103839	0.127696	0.105099	0.0936509	0.0989726	0.105851
30	Palmitoyl ethanolamide	1	300.289	14.68	0.595145	0.533749	0.683955	0.559455	0.617741	0.528329	0.586396	0.702238	0.554912	0.5535	0.453985	0.640594	0.634319	0.589925	0.350428	0.357236	0.35384	0.439176	0.323841	0.312288	0.356135	0.400371	0.376967	0.380454	0.392631	0.42417	0.394919
31	Cappariloside B	1	519.158	2.28	0.144291	0.146713	0.15307	0.190473	0.237095	0.171471	0.173852	0.581195	0.54413	0.502073	0.464849	0.56704	0.639087	0.549729	0.940646	0.84062	0.814109	0.830246	0.868115	0.708417	0.833692	0.58494	0.605169	0.510935	0.55522	0.583931	0.568039
33	Vanillic acid	1	169.049	3.26	0.0282293	0.0385323	0.0353738	0.0361442	0.0361976	0.0319848	0.0344103	0.0109352	0.016479	0.0110648	0.0165246	0.0149483	0.0169235	0.0144792	0.0188764	0.0274379	0.0244966	0.0360733	0.02689	0.0303126	0.0273478	0.0254888	0.0260897	0.0224331	0.0261722	0.0181648	0.0236697
34	Coniferyl aldehyde	1	179.07	5.85	0.100215	0.0889382	0.111056	0.127527	0.139898	0.0974165	0.110842	0.0837156	0.0793018	0.0693372	0.0620135	0.0568386	0.0740606	0.0708779	0.0618908	0.0611802	0.0631626	0.0678727	0.0755743	0.0513883	0.0635115	0.0914836	0.0805782	0.0609289	0.0800359	0.0827785	0.079161
35	Indole-6-carboxaldehyde	1	146.06	5.6	0.144081	0.125937	0.149194	0.118517	0.129868	0.115758	0.130559	0.0975473	0.0990983	0.0819493	0.0885194	0.0982482	0.10378	0.094857	0.0473062	0.0745863	0.0697017	0.0589096	0.0616973	0.0690669	0.0635447	0.0781082	0.0895005	0.0848414	0.0867036	0.0912663	0.086084
36	N-Oleoylethanolamine	1	326.305	15.04	0.915398	0.890904	1.05739	0.814716	1.00432	0.872926	0.925941	1.35828	1.1382	1.1253	1.03163	1.87775	1.35161	1.31379	0.659012	0.561857	0.668532	0.552344	0.532971	0.518542	0.58221	0.8459	0.971601	0.874328	0.916569	0.943162	0.910312
37	1-Oleoyl-sn-glycero-3-phosphocholine	1	522.354	13.19	14.0479	13.6735	14.4327	15.9121	16.188	13.8732	14.6879	10.7912	9.73266	9.33494	8.78453	9.7153	9.45497	9.63559	6.91421	6.69745	7.6237	7.73903	6.10771	5.61227	6.78239	9.76527	10.2782	9.01003	9.4158	10.1037	9.7146
38	Alangionoside C	1	411.197	4.47	0.936278	1.06469	1.09239	0.979598	1.14324	0.955189	1.02856	1.0571	1.11907	1.13161	0.98957	1.06946	1.07289	1.07328	0.39327	0.431827	0.448522	0.453112	0.443419	0.419225	0.431563	0.731562	0.733248	0.7085	0.734249	0.799796	0.741471
39	Spionoside B	1	425.177	2.69	3.1343	3.51419	3.74547	3.51269	3.97963	3.10808	3.49906	2.97241	3.12389	2.92787	2.83874	2.93443	2.91172	2.95151	1.16847	1.22996	1.28555	1.33536	1.32736	1.17099	1.25295	2.12644	2.30816	2.16859	2.12878	2.4308	2.23256
40	trans-Vaccenic acid	1	283.262	13.52	0.212551	0.20499	0.463594	0.595875	0.632241	1.25713	0.561063	0.0410377	0.0492076	0.179829	0.828192	1.0028	0.451839	0.425485	1.05606	0.219744	0.615691	2.19088	1.01868	0.332746	0.905634	0.595962	0.636879	0.571889	0.575856	0.668589	0.609835
41	Cappariloside A	1	357.106	2.8	0.431039	0.486124	0.436295	0.502421	0.499337	0.414952	0.461695	0.607857	0.809052	0.618236	0.572415	0.573642	0.833297	0.669083	5.42844	6.71065	5.64661	6.4197	7.7	5.7524	6.2763	2.79952	2.85457	2.78396	3.09293	3.05954	2.9181
42	Pheophorbide a	1	593.273	16.12	8.95876	6.00056	6.87696	6.44508	7.66775	6.54858	7.08295	4.43475	4.17691	4.30385	3.05908	4.06122	4.25584	4.04861	2.1276	2.3774	2.28303	2.80018	1.88491	2.4415	2.3191	3.2382	3.25033	3.20348	3.29927	3.38883	3.27602
43	Diosmetin	1	301.071	8.22	0.0305835	0.0336357	0.0385873	0.0345078	0.0356083	0.0279153	0.033473	0.0339759	0.0299302	0.0475115	0.0310208	0.0305962	0.0291048	0.0336899	0.00706139	0.00706143	0.00654809	0.00770894	0.00495913	0.00594662	0.0065476	0.0203751	0.0221477	0.0189759	0.0232868	0.0249932	0.0219557
44	Indole-2-carboxylic acid	1	162.054	3.05	0.406472	0.616395	0.457334	0.78992	0.587327	0.459334	0.552797	0.304246	0.373496	0.345918	0.341508	0.359279	0.365785	0.348372	0.139111	0.145877	0.204967	0.161553	0.149131	0.151185	0.158637	0.407648	0.286557	0.386645	0.282932	0.326241	0.338005
45	Kaempferol 3-O-rutinoside	1	595.165	5.69	6.12167	7.22396	7.31144	5.80144	7.56386	6.3843	6.73444	6.96226	5.72988	6.73867	6.50652	6.94359	6.93003	6.63516	0.521218	0.474768	0.528871	0.517157	0.477203	0.502685	0.50365	4.45188	6.29488	4.50457	5.23471	5.89919	5.27704
46	2,3,5,6-Tetramethylpyrazine	1	137.107	2.83	1.61778	1.8252	2.03624	1.96215	1.83644	1.77689	1.84245	0.279609	0.244537	0.272829	0.281779	0.26129	0.290525	0.271761	0.898991	0.792034	0.878209	0.909405	0.961021	0.906116	0.890963	0.929651	0.941293	0.905801	0.926873	1.09338	0.959399
47	2,3-Diethylpyrazine	1	137.107	4.96	0.248285	0.241045	0.284741	0.262056	0.291903	0.244883	0.262152	0.0722545	0.0603774	0.067914	0.0608343	0.0743031	0.0662757	0.0669932	0.0909963	0.0729664	0.0871033	0.0910227	0.0905356	0.0819171	0.0857569	0.122421	0.133052	0.103721	0.117236	0.120141	0.119314

## Sheet: Table S2
Table S4. Standardized data in nagative ion modes
id	MS2 name	MS2 score	rt	mz	KLMY_1	KLMY_2	KLMY_3	KLMY_4	KLMY_5	KLMY_6	Mean A	TLF_1	TLF_2	TLF_3	TLF_4	TLF_5	TLF_6	Mean B	YL_1	YL_2	YL_3	YL_4	YL_5	YL_6	Mean C	QC1	QC2	QC3	QC4	QC5	Mean QC
1	(+)-Abscisic acid	1	7.14	263.129	0.30774	0.405346	0.288068	0.262565	0.283305	0.362786	0.318302	0.358377	0.223355	0.240477	0.31074	0.344233	0.333069	0.301708	0.442505	0.219567	0.173188	0.174383	0.540828	0.608988	0.35991	0.227522	0.200484	0.182124	0.231082	0.196861	0.207615
2	[6]-Gingerol	1	10.33	293.176	0.139092	0.402969	0.412558	0.370138	0.200433	0.232474	0.292944	0.305323	0.204721	0.239909	0.166925	0.189047	0.405535	0.25191	0.355595	0.310067	0.515784	0.273861	0.381436	0.187056	0.3373	0.222518	0.258323	0.222566	0.246728	0.229515	0.23593
3	12(13)-Epoxy-9Z-octadecenoic acid	1	12.45	295.227	73.9719	98.6944	101.271	81.847	98.0025	82.5285	89.3859	44.5304	39.2961	33.1297	49.2663	42.9735	56.3381	44.2557	148.147	117.036	142.533	133.236	120.569	126.452	131.329	91.1956	97.5883	74.7693	101.366	90.8598	91.1558
4	1H-Indole-3-carboxylic acid	1	5.63	160.041	0.20385	0.353638	0.243496	0.299772	0.240178	0.479401	0.303389	0.329877	0.190578	0.136177	0.185882	0.118401	0.264944	0.20431	0.738391	0.375181	0.235682	0.183605	0.175235	0.373134	0.346871	0.242582	0.316636	0.253894	0.284419	0.167029	0.252912
5	1-Palmitoyl-2-hydroxy-sn-glycero-3-phospho-(1'-rac-glycerol)	1	13.03	483.271	4.90507	3.66617	3.91203	3.93969	5.56418	6.41715	4.73405	9.00348	7.46401	8.16269	10.4547	10.0076	13.4271	9.75326	1.76814	1.4182	1.12753	1.21693	1.15178	1.00645	1.28151	4.75213	4.74035	4.12267	4.6038	4.38252	4.5203
6	1-Palmitoyl-2-hydroxy-sn-glycero-3-phosphoethanolamine	1	12.83	452.276	3.43518	3.32556	4.26265	4.17778	3.7026	3.47314	3.72949	3.42443	1.94314	1.96909	2.08312	1.89669	3.54162	2.47635	5.1538	3.22077	5.12851	5.25185	3.54082	3.83014	4.35432	2.52183	2.67768	1.90468	2.84054	2.38753	2.46645
7	2-Hydroxypalmitic acid	1	14.98	271.227	3.86807	3.67181	4.31792	3.53443	3.72225	3.56107	3.77926	2.09673	1.12511	1.09733	1.27751	1.19344	1.71985	1.41833	9.45935	7.77356	9.59016	11.7114	8.01445	8.6493	9.1997	2.75179	3.32475	2.55709	2.76564	2.75279	2.83041
8	2-Isopropylmalic acid	1	2.9	175.061	0.985137	1.2465	1.3005	1.14575	1.18856	1.31677	1.1972	0.784049	0.774855	0.599741	0.966963	0.830355	1.15718	0.852191	5.62971	5.07719	5.00918	5.44789	4.9753	5.62971	5.29483	1.79305	1.98629	1.81345	2.31831	1.97867	1.97795
9	3,4-Dihydroxybenzaldehyde	1	2.56	137.024	5.15092	6.84991	6.14289	5.83734	6.47452	6.36058	6.13603	3.33838	2.73784	2.48893	3.5078	2.4433	4.35133	3.1446	5.83404	5.74729	5.73602	5.73856	4.94553	6.00778	5.6682	6.12733	4.78221	4.60316	6.57777	5.04126	5.42635
10	3-O-beta-D-Glucopyranosyl sitosterol	1	18.85	621.436	0.528067	0.520099	0.468595	0.447847	0.473255	0.509136	0.491166	0.775033	0.451132	0.414086	0.592031	0.499387	0.711755	0.573904	0.83139	0.741904	0.802987	1.01605	0.704842	0.793289	0.815078	0.754755	0.92048	0.775677	0.850307	0.717763	0.803797
12	4-O-.beta.-Galactopyranosyl-D-mannopyranose	1	0.6	387.113	15.5606	19.5494	16.2544	14.8688	16.173	17.0514	16.5763	18.5238	16.1749	14.9248	20.1176	18.987	22.1134	18.4736	7.99722	7.45832	8.82802	8.49762	6.69176	7.51868	7.83194	14.0118	13.8565	13.4697	20.1846	13.3504	14.9746
13	5-Hydroxyindole-3-acetic acid	1	4.16	190.051	0.302975	0.414017	0.334231	0.366876	0.198623	0.228381	0.307517	0.342284	0.140299	0.194269	0.182783	0.181095	0.279994	0.220121	1.38785	0.80156	0.911838	0.941506	0.683504	0.928515	0.942462	0.510816	0.414025	0.585289	0.529482	0.387179	0.485358
14	6-Methoxyindoline-2,3-dione	1	1.39	222.041	2.42403	3.28422	3.20408	2.80817	3.11387	2.85328	2.94794	0.98773	1.04362	0.850565	1.21182	0.896335	1.4848	1.07914	3.42958	3.28086	3.40627	3.25885	2.85807	3.70747	3.32352	2.28962	2.5735	2.32195	2.49106	2.52509	2.44024
15	9,10-Dihydroxy-12Z-octadecenoic acid	1	11.26	313.238	17.5097	18.9822	22.5866	16.5457	17.6311	20.1241	18.8966	10.0086	8.13995	7.41004	10.5173	9.27123	12.4781	9.63754	20.8833	17.5938	19.9428	20.0055	17.6355	18.1252	19.031	14.7413	17.6403	15.495	19.0437	15.0929	16.4026
16	9-Oxo-10(E),12(E)-octadecadienoic acid	1	13.05	293.212	28.5984	35.0411	36.7042	33.8062	32.3214	29.1806	32.6087	16.0552	13.072	12.8598	19.2942	15.1382	19.5008	15.9867	26.3078	24.3905	25.0692	23.0598	22.9383	27.0023	24.7947	29.6118	28.7144	25.5292	28.8235	27.2497	27.9857
17	9-Oxo-10E,12Z,15Z-octadecatrienoic acid	1	12.25	291.196	3.91827	6.726	5.76621	4.2446	4.01288	3.63041	4.71639	3.73372	3.44389	2.93611	4.05973	4.58548	4.65481	3.90229	5.08363	3.93511	4.53245	4.40756	3.33782	4.99042	4.38117	4.13057	4.34146	4.07722	6.29284	3.91847	4.55211
18	Astragalin	1	5.88	447.092	1.17172	1.40841	1.82901	1.37943	1.42706	1.35747	1.42885	1.67022	1.19846	1.32121	1.83841	1.33887	1.92661	1.54897	0.0405163	0.0440876	0.0482148	0.0601061	0.0428846	0.0438614	0.0466118	0.940219	1.12223	1.05808	1.05632	1.14517	1.0644
19	Azelaic acid	1	6.26	187.097	3.06373	3.80248	3.80444	3.7866	3.61908	3.42133	3.58294	1.4452	1.13983	1.0803	1.50197	0.996344	1.83226	1.33265	6.37966	5.99381	7.01577	6.4647	5.9449	7.00721	6.46768	3.67689	3.5904	3.44112	4.32228	3.61364	3.72886
20	Cappariloside A	1	2.79	333.109	2.2174	3.01143	2.58699	2.57983	2.69466	2.57097	2.61022	2.94252	3.47563	2.32686	3.32644	2.46675	4.39751	3.15595	70.0644	62.289	59.0649	56.0241	56.9079	60.3251	60.7793	21.5639	22.5618	21.2235	23.7553	20.0489	21.8307
21	Cappariloside B	1	2.28	495.161	1.69407	1.91193	1.69222	1.70021	1.98966	1.81218	1.80005	2.48509	2.22157	1.92538	2.72082	2.39967	3.08589	2.47307	8.5956	7.47459	7.05406	8.69158	6.37397	7.27372	7.57725	4.55339	4.89735	4.14636	5.08894	4.16988	4.57118
22	Chrysoeriol	1	8.23	299.056	0.561736	0.664559	0.769272	0.713989	0.706637	0.647673	0.677311	0.739913	0.569451	0.508197	0.748062	0.56504	0.842481	0.662191	0.187565	0.120833	0.166486	0.155309	0.14259	0.144557	0.15289	0.46387	0.517079	0.475425	0.510493	0.47861	0.489095
23	Citric acid	1	0.84	191.02	13.8985	17.9147	18.4583	18.21	19.1189	20.5667	18.0279	14.671	12.7678	11.2834	15.1481	13.2953	20.084	14.5416	26.223	21.9535	25.6762	27.2219	20.8289	25.3167	24.5367	15.3264	16.3614	14.3527	17.977	16.4074	16.085
24	Corchoionoside C	1	3.77	431.191	11.8757	13.6297	15.1813	15.6015	13.3691	16.1652	14.3038	11.058	11.3352	10.0552	13.6583	10.2216	15.921	12.0415	7.19903	7.38208	8.46107	7.9303	6.83329	8.29912	7.68415	14.8246	12.1545	10.7007	16.1644	11.982	13.1652
25	D-(+)-Raffinose	1	0.82	549.166	0.168667	0.202605	0.30484	0.225412	0.315058	0.215285	0.238645	0.430397	0.662898	0.514016	0.546911	0.378651	0.502902	0.505963	0.341017	0.188653	0.378773	0.270235	0.155842	0.178418	0.252156	0.464294	0.521084	0.220243	0.468715	0.341856	0.403238
26	DL-Malic acid	1	0.66	133.014	36.553	43.1983	47.1408	40.282	44.7274	41.8567	42.293	30.3896	26.4828	24.5721	35.8886	29.3271	41.372	31.3387	43.6365	37.0094	41.5728	42.5362	36.806	42.5904	40.6919	31.5346	36.0991	31.9508	37.7547	35.793	34.6264
27	Dodecanedioic acid	1	9.13	229.145	1.1857	1.39937	1.51194	1.32326	1.28544	1.31941	1.33752	1.12967	1.11996	0.969516	1.51693	1.21754	1.48217	1.2393	0.901683	0.942244	0.873041	0.99225	0.759707	0.891328	0.893376	1.1443	1.37048	1.33378	1.34955	1.24707	1.28904
28	Ferulic acid	1	5.03	193.05	0.165769	0.270341	0.214395	0.145457	0.232156	0.279553	0.217945	0.128019	0.14029	0.152395	0.129933	0.161612	0.171207	0.147243	0.279108	0.194041	0.284673	0.31504	0.183252	0.149352	0.234244	0.203702	0.2563	0.276305	0.313569	0.184984	0.246972
29	Gentisic acid	1	1.85	153.019	1.45012	2.00395	1.93042	1.87193	2.33207	1.824	1.90208	0.694352	0.673998	0.593463	0.74437	0.60323	0.900019	0.701572	1.00697	1.09769	1.32323	1.35895	1.09005	1.04581	1.15378	1.05094	1.50873	0.990512	1.43973	1.72326	1.34264
30	Glucobrassicin	1	2.56	447.053	31.7456	42.7811	42.5299	33.468	37.4402	42.5177	38.4138	30.51	33.6226	29.1081	37.8587	28.9443	42.6354	33.7798	1.54355	3.19979	1.72489	1.57496	1.81143	1.41275	1.87789	26.0824	27.7761	25.6685	31.9074	25.7563	27.4381
31	Guanosine	1	0.89	282.084	0.258915	0.249568	0.400214	0.212518	0.276834	0.212118	0.268361	0.166294	0.113489	0.149835	0.156595	0.163291	0.125762	0.145878	0.27359	0.216421	0.260224	0.378537	0.268504	0.276942	0.279036	0.215856	0.193766	0.194925	0.299201	0.175894	0.215928
32	Hexadecanedioic acid	1	11.69	285.207	0.807272	0.997662	1.02659	0.874293	1.10547	0.896366	0.951276	0.71906	0.484434	0.359973	0.553738	0.547208	0.777648	0.573677	2.99332	2.26985	2.48682	2.72755	2.20837	2.50972	2.53261	1.2776	1.26025	1.17726	1.3196	1.25512	1.25797
34	Kaempferol 3-O-rutinoside	1	5.72	593.151	125.679	171.336	158.394	129.644	140.278	134.827	143.36	136.206	112.162	123.091	147.216	112.394	155.684	131.126	15.2524	13.0279	15.3325	13.5325	11.848	14.452	13.9076	154.91	116.381	112.961	110.052	108.416	120.544
35	L-(-)-3-Phenyllactic acid	1	4.78	165.056	0.138228	0.179066	0.214646	0.159766	0.193176	0.145474	0.171726	0.19832	0.201574	0.159097	0.199593	0.203205	0.314792	0.212764	0.758165	0.568509	0.636447	0.70438	0.788584	0.802311	0.709733	0.280879	0.402332	0.344525	0.402792	0.39002	0.36411
36	Linoleic acid	1	15.77	279.232	155.773	203.764	244.317	208.187	215.187	206.69	205.653	116.437	105.331	94.5644	142.502	110.643	165.706	122.531	408.426	306.604	386.948	383.684	296.347	342.307	354.053	213.444	242.413	198.683	240.68	209.29	220.902
37	L-Phenylalanine	1	1.53	164.072	3.42329	3.64393	3.68621	3.62731	3.50946	3.67673	3.59449	2.61507	2.49824	2.12772	2.8363	2.33043	3.33709	2.62414	7.36959	5.80345	6.67827	6.39702	6.23836	6.82129	6.55133	3.99776	4.96522	3.88799	4.24242	3.99446	4.21757
38	L-Tryptophan	1	2.33	203.083	4.70615	5.66638	5.51002	4.79834	5.59901	5.27169	5.2586	4.8676	4.30661	4.00455	5.61903	4.45199	6.72532	4.99585	5.84998	4.75497	5.24028	5.6344	4.58506	5.18226	5.20783	5.31184	6.076	5.07003	5.93526	5.21361	5.52135
39	Methyl hexadecanoate	1	11.91	315.253	8.26835	10.5202	11.375	10.6392	10.3016	9.18515	10.0482	8.4502	7.93233	6.82412	11.8226	8.81715	12.3365	9.36381	8.61364	6.69832	8.23806	6.86518	6.96888	6.97464	7.39312	9.34377	9.58278	8.76902	11.0656	9.76505	9.70525
40	Methylsuccinic acid	1	1.69	131.035	0.142801	0.296781	0.0990888	0.252782	0.250947	0.286488	0.221481	0.295569	0.170025	0.238417	0.2309	0.207302	0.317474	0.243281	0.397201	0.353057	0.271105	0.304333	0.237106	0.250537	0.302223	0.269739	0.235185	0.209061	0.1974	0.21066	0.224409
41	Narcissin	1	5.83	623.161	12.8379	17.966	15.8788	12.9384	14.7734	14.4807	14.8125	13.3353	12.4985	10.8398	13.7891	12.3187	17.4546	13.3727	3.05951	2.8837	3.42503	3.25762	2.57316	2.90076	3.01663	11.14	11.833	10.1327	12.5121	10.6998	11.2635
42	Rutin	1	5.17	609.145	78.8284	108.531	132.192	88.7885	106.632	148.624	110.599	128.232	114.024	91.7332	142.889	112.838	157.245	124.494	169.173	120.371	118.05	118.384	112.036	150.266	131.38	110.744	126.363	123.967	179.959	106.138	129.434
43	Spionoside B	1	2.7	447.186	47.6414	61.2176	66.1255	56.7389	57.499	57.035	57.7096	38.8212	37.0872	32.1092	47.335	34.1731	49.6714	39.8662	30.7738	27.6073	30.1771	28.451	25.8462	29.0481	28.6506	41.9648	47.2715	42.0245	50.3341	42.9947	44.9179
44	Succinic acid	1	0.93	117.019	1.48485	1.58277	1.56554	1.46976	1.79568	1.64257	1.5902	0.980503	0.682785	0.774127	1.17026	0.90122	1.20573	0.952437	2.24335	1.7984	1.9815	2.21181	2.45222	2.22219	2.15158	1.34815	1.25289	1.25205	1.45741	1.45176	1.35245
